# Supplementary material for: Exosomal microRNAs miR-30d-5p and miR-126a-5p Are Associated with Heart Failure with Preserved Ejection Fraction in STZ-Induced Type 1 Diabetic Rats
Source: Int J Mol Sci. 2022 Jul 6;23(14):7514. doi: 10.3390/ijms23147514 (PMC9318774; doi:10.3390/ijms23147514)
Supplement: Supplementary file 1 [file ijms-23-07514-s001.zip]

Archive with 1 entries (1 files):
- ijms-1787384-supplementary.pdf
